# Supplementary material for: TcpC inhibits neutrophil extracellular trap formation by enhancing ubiquitination mediated degradation of peptidylarginine deiminase 4
Source: Nat Commun. 2021 Jun 9;12:3481. doi: 10.1038/s41467-021-23881-8 (PMC8190435; doi:10.1038/s41467-021-23881-8)
Supplement: Supplementary file 3 — Source data [file 41467_2021_23881_MOESM3_ESM.zip]

Archive with 2 entries (2 files):
- ╨┬╜¿╬─╝■╝╨/Gels and blots.zip
- ╨┬╜¿╬─╝■╝╨/Source Data.zip
